# Supplementary material for: Effect of Mixed Particulate Emulsifiers on Spray-Dried Avocado Oil-in-Water Pickering Emulsions
Source: Polymers (Basel). 2022 Jul 28;14(15):3064. doi: 10.3390/polym14153064 (PMC9370146; doi:10.3390/polym14153064)
Supplement: Supplementary file 1 [file polymers-14-03064-s001.zip]

Archive with 1 entries (1 files):
- polymers-1750371-supplementary.pdf
